# Supplementary material for: Fear memory recall involves hippocampal somatostatin interneurons
Source: PLoS Biol. 2023 Jun 8;21(6):e3002154. doi: 10.1371/journal.pbio.3002154 (PMC10284381; doi:10.1371/journal.pbio.3002154)
Supplement: S1 Table — (XLSX) [file pbio.3002154.s011.xlsx]

## Sheet: Sheet1
	Antigen or reagent	Host	Dilution	Source	Catalog number	Specificity
	c-Fos	Rabbit	1:1000	Synaptic Systems	226003	Specific for c-Fos
	ChAT	Rabbit	1:2000	Synaptic Systems	297013	Specific for ChAT, labels only cholinergic neurons
	eGFP	Chicken	1:2000	ThermoFisher Scientific	A10262	No staining in animals not injected with eGFP-expressing virus
	FluoroGold	Guinea pig	1:5000	Protos Biotech Corp	NM-101	No staining in non-injected animals
	Gephyrin	Rabbit	1:2000	Synaptic Systems	147008	KO verified, Characterized in (1).
	Homer-1	Rabbit	1:2000	Synaptic Systems	160003	Specific for Homer 1. Cross-reactivity of the serum to Homer 2 and 3 was removed by pre-adsorption with Homer 2 (aa 1 - 176) and Homer 3 (aa 1 - 177). Staining corresponds to the expected staining pattern in excitatory synapses.
	mCherry	Rabbit	1:2000	BioVision	5993-100	No staining in animals not injected with mCherry-expressing virus
	Parvalbumin	Mouse	1:2000	Swant	235	KO verified
	Relaxin-3	Mouse	01:50:00	Provided by A.L. Gundlach	-	KO verified (2)
	RFP	Rat	1:2000	Chromotek	5F8	No staining in animals not injected with mCherry-expressing virus
	SOM	Rabbit	1:1000	Acris/OriGene	AP33464SU-N	Staining corresponds to the expected staining pattern of SOM cells. Labels the same cell populations in the brain as other antibodies to somatostatin. Also characterized in (3).
	SOM	Guinea pig	1:500	Synaptic Systems	366004	Staining corresponds to the expected staining pattern of SOM cells. This antibody preferentially recognizes somatostatin-28. It only shows minor cross-reactivity to the unprocessed precursor protein and does not detect somatostatin-14.
	vGluT3	Rabbit	1:1000	Synaptic Systems	153203	KO verified
	DAPI		1:10000	Sigma-Aldrich		nuclear marker
	FluoroGold		0.02	FluoroChrome Inc.	-	No staining in animals not injected with FluoroGold Also characterized in (4).
	References
	1	T. C. Jacob, Y. D. Bogdanov, C. Magnus, R. S. Saliba, J. T. Kittler, P. G. Haydon, S. J. Moss, Gephyrin regulates the cell surface dynamics of synaptic GABAA receptors. J. Neurosci. 25, 10469–10478 (2005).
	2	S. Ma, A. Blasiak, F. E. Olucha-Bordonau, A. J. M. Verberne, A. L. Gundlach, Heterogeneous responses of nucleus incertus neurons to corticotrophin-releasing factor and coherent activity with hippocampal theta rhythm in the rat. J. Physiol. 591, 3981–4001 (2013).
	3	F. Antonucci, A. Alpár, J. Kacza, M. Caleo, C. Verderio, A. Giani, H. Martens, F. A. Chaudhry, M. Allegra, J. Grosche, D. Michalski, C. Erck, A. Hoffmann, T. Harkany, M. Matteoli, W. Härtig, Cracking down on inhibition: Selective removal of GABAergic interneurons from hippocampal networks. J. Neurosci. 32, 1989–2001 (2012).
	4	J. L. Lanciego, F. G. Wouterlood, A half century of experimental neuroanatomical tracing. J. Chem. Neuroanat. (2011), , doi:10.1016/j.jchemneu.2011.07.001.
