# Supplementary material for: Fear memory recall involves hippocampal somatostatin interneurons
Source: PLoS Biol. 2023 Jun 8;21(6):e3002154. doi: 10.1371/journal.pbio.3002154 (PMC10284381; doi:10.1371/journal.pbio.3002154)
Supplement: S2 Table — (XLSX) [file pbio.3002154.s012.xlsx]

## Sheet: Sheet1
	Raised in	Raised against	Conjugated with	Dilution	Source	Catalog number
	Donkey	Mouse	Alexa 647	1:500	Jackson Immunoresearch	715-605-151
	Donkey	Rabbit	Alexa 647	1:500	Jackson Immunoresearch	711-605-152
	Donkey	Guinea pig	Alexa 647	1:500	Jackson Immunoresearch	706-605-148
	Goat	Chicken	Alexa 488	1:1000	ThermoFisher Scientific	A11039
	Donkey	Rabbit	Alexa 488	1:1000	ThermoFisher Scientific	A21206
	Goat	Guinea pig	Alexa 488	1:500	ThermoFisher Scientific	A11073
	Donkey	Rabbit	Alexa 594	1:500	ThermoFisher Scientific	A21207
	Donkey	Rat	Alexa 594	1:500	ThermoFisher Scientific	A21209
