# Supplementary material for: Fear memory recall involves hippocampal somatostatin interneurons
Source: PLoS Biol. 2023 Jun 8;21(6):e3002154. doi: 10.1371/journal.pbio.3002154 (PMC10284381; doi:10.1371/journal.pbio.3002154)
Supplement: S3 Table — (XLSX) [file pbio.3002154.s013.xlsx]

## Sheet: Sheet1
	mouse strain	experiment types	used primary antibodies or reagents	used secondary antibodies	note
	SOM-Cre, PV-Cre	For behavioral experiments with mCherry or mScarlet containing viruses	rat-anti-RFP	Alexa 594-conjugated donkey-anti-rat	Labeling the injection sites in SOM-Cre or PV-Cre mice after behavioral experiments
	SOM-Cre	SOM eOPN3 colocalisation	rabbit-anti-somatostatin	Alexa 488-conjugated donkey-anti-rabbit	Measurement of virally labeled (eOPN3) SOM cells with SOM immunostaining
			rat-anti-RFP	Alexa 594-conjugated donkey-anti-rat
			guinea pig-anti-somatostatin	Alexa 647-conjugated donkey-anti-guinea pig
	SOM-Cre	SOM hM4Di colocalisation	DAPI	-	Measurement of virally labeled (hM4Di) SOM cells with SOM immunostaining
			guinea pig-anti-somatostatin	Alexa 488-conjugated donkey-anti-guinea pig
			rabbit-anti-mCherry	Alexa 594-conjugated donkey-anti-rabbit
	SOM-Cre	DG SOM c-Fos experiment	DAPI	-	Labeling c-Fos positive cells in DG after inhibiting eOPN3 containing DG SOM cells
			rabbit-anti-c-Fos	Alexa 488-conjugated donkey-anti-rabbit
			rat-anti-RFP	Alexa 594-conjugated donkey-anti-rat
	SOM-Cre	DG SOM Rabies experiment in brainstem	DAPI	-	Immunostaining on retrogradely labeled cells in the brainstem after Rabies injection
			chicken-anti-eGFP	Alexa 488-conjugated goat-anti-chicken
			rabbit-anti-vGluT3	Alexa 594-conjugated donkey-anti-rabbit
			mouse-anti-Relaxin-3	Alexa 647-conjugated donkey-anti-mouse
	SOM-Cre	DG SOM Rabies experiment in forebrain	DAPI	-	Immunostaining on retrogradely labeled cells in the forebrain after Rabies injection
			chicken-anti-eGFP	Alexa 488-conjugated goat-anti-chicken
			rabbit-anti-ChAT	Alexa 594-conjugated donkey-anti-rabbit
			mouse-anti-parvalbumin	Alexa 647-conjugated donkey-anti-mouse
	vGAT-Cre	NI fibers c-Fos experiment	DAPI	-	Labeling c-Fos positive cells in DG after stimulating NI DG-projecting GABAergic fibers
			chicken-anti-eGFP	Alexa 488-conjugated goat-anti-chicken
			rabbit-anti-c-Fos	Alexa 594-conjugated donkey-anti-rabbit
	SOM-Cre, vGAT-Cre	For behavioral experiments with eYFP containing viruses	chicken-anti-eGFP	Alexa 488-conjugated goat-anti-chicken	Labeling the injection sites in SOM-Cre or vGAT-Cre mice after behavioral experiments
	SOM-Cre//vGAT-Flp	Target selectivity of NI fibers in DG	chicken-anti-eGFP	Alexa 488-conjugated goat-anti-chicken	Virally labeling DG SOM cells and NI DG-projecting GABAergic fibers
			rat-anti-RFP	Alexa 594-conjugated donkey-anti-rat
			rabbit-anti-Gephyrin	Alexa 647-conjugated donkey-anti-rabbit
	vGAT/ZsGreen	C-Fos staining in NI after CFC recall experiment	DAPI	-	Labeling c-Fos positive cells in NI after contextual fear recall
			chicken-anti-eGFP	Alexa 488-conjugated goat-anti-chicken
			rabbit-anti-c-Fos	Alexa 594-conjugated donkey-anti-rabbit
	vGAT/ZsGreen	C-Fos staining in HIPP after CFC recall experiment	DAPI	-	Labeling c-Fos positive cells in HIPP after contextual fear recall
			chicken-anti-eGFP	Alexa 488-conjugated goat-anti-chicken
			rabbit-anti-c-Fos	Alexa 594-conjugated donkey-anti-rabbit
			guinea pig-anti-somatostatin	Alexa 647-conjugated donkey-anti-guinea pig
	vGluT1-Cre	Viral anterograde tract-tracing	chicken-anti-eGFP	Alexa 488-conjugated goat-anti-chicken	Labeling the injection sites and the descending fibers from mPFC, ACC and RSC
	vGluT1-Cre	For in vivo posthoc anatomical investigation	rabbit-anti-mCherry	Alexa 488-conjugated donkey-anti-rabbit	Labeling the injection site and the cortical fibers in NI after in vivo electrophysiology experiment
	vGluT1-Cre	Target selectivity of NI-projecting mPFC, ACC, RSC fibers	guinea pig-anti-FluoroGold	Alexa 488-conjugated goat-anti-chicken	Anterograde labeling from mPFC or ACC or RSC and retrograde labeling from HIPP
			rat-anti-RFP	Alexa 594-conjugated donkey-anti-rat
			rabbit-anti-Homer-1	Alexa 647-conjugated donkey-anti-rabbit
