# Supplementary material for: Fear memory recall involves hippocampal somatostatin interneurons
Source: PLoS Biol. 2023 Jun 8;21(6):e3002154. doi: 10.1371/journal.pbio.3002154 (PMC10284381; doi:10.1371/journal.pbio.3002154)
Supplement: S1 Data — (XLSX) [file pbio.3002154.s014.xlsx]

## Sheet: Zicho et al 2023
	FIGURE 1																				FIGURE 2																			FIGURE 3
		Figure 1B
		Freezing time (%)																			Figure 2B
		CTRL					eOPN3					eOPN3									Changes in freezing time ON-OFF								Figure 2F											Figure 3E
		OFF	ON	OFF			OFF	ON	OFF			OFF	ON	OFF							CTRL		eOPN3						Freezing time (%)											str. Granulosum cFos+ (x100 cells/mm2)
		0.035	0	0			0.0933333	0.15	0.0533333			0.125	0.0733333	0							0		-0.191667						CTRL				ArchT							CTRL			ChR2
		0.11	0	0			0	0.318889	0.0533333			0.255	0.02	0.0166667							0		0						OFF	ON	OFF		OFF	ON	OFF					non	illuminated		non	illuminated
		0.273333	0	0			0.163333	0.336667	0.21			0.0383333	0.113333	0							-0.0905556		0						0.245	0.0477778	0		0.166667	0.304444	0.391667					352.132	361.28		375.484	415.121
		0	0.0333333	0			0.173333	0.334444	0.315			0	0	0							-0.0488889		0						0.31	0	0.195		0.346667	0.186667	0.0616667					332.09	366.505		285.866	321.551
		0.0566667	0.0166667	0.02			0	0.0344444	0.0166667			0.131667	0.0222222	0.0166667							-0.00222222		0						0	0.0333333	0.07		0.558333	0.74	0.621667					399.519	303.03		161	425.197
		0.201667	0	0			0.0416667	0.112222	0.0166667			0.115	0.0511111	0.0383333							0		-0.0494444						0.721667	0.0666667	0.0166667		0.02	0.103333	0					581.325	478.2		523.632	578.544
		0	0.0133333	0.0566667			0.0183333	0.0122222	0			0.105	0	0.0533333							-0.0916667		-0.0183333						0.035	0	0.025		0.0733333	0.331111	0.163333					347.772	296.588		350.123	433.862
		0.0566667	0.0833333	0.0166667			0	0.0511111	0			0.165	0	0							-0.0483333		0						0.208333	0.111111	0.155		0.408333	0.258889	0.0233333					79.4224	85.3081
		0.155	0.0911111	0.02			0.075	0.132222	0.0383333														0										0.0433333	0.168889	0.138333					345.081	286.667
		0.106667	0.0266667	0.09			0	0.0444444	0																								0.0466667	0.0355556	0.0183333					223.529	224.03
							0.125	0.381111	0.0366667																								0.02	0.0688889	0.0566667
							0.406667	0.493333	0.0783333																								0.06	0.0111111	0
							0.191667	0.474444	0.2												Figure 2C												0.155	0.157778	0.0816667
																					Freezing time (%)																			Figure 3G					Figure 3H
																					CTRL				eOPN3						Figure 2G									Intervals	Firing rate (Hz)					Normalized firing rate
																					OFF	ON	OFF		OFF	ON	OFF				Changes in freezing time ON-OFF									0	0.44985				Intervals	Unit1	Unit2	Unit3
																					0	0	0		0.191667	0	0				CTRL		ArchT							1	0.783072				0	3.86207	0.580645	0.534805
	Figure 1C									Figure 1D											0	0	0		0	0	0				-0.197222		0.137778							2	0.583139				1	5.51724	1.01075	0.687606
	Changes in freezing time ON-OFF									Freezing time during ON (%)											0.121667	0.0311111	0.0216667		0	0	0				-0.31		-0.16							3	0.866378				2	0	0.752688	0.830221
		CTRL		eOPN3		eOPN3				CTRL		eOPN3		eOPN3							0.06	0.0111111	0		0	0	0				0.0333333		0.181667							4	0.5998				3	1.10345	1.11828	0.78438
		-0.035		0.0566667		-0.0516667				0		0.15		0.0733333							0.06	0.0577778	0.0316667		0	0	0.0183333				-0.655		0.0833333							5	0.866378				4	1.10345	0.774194	0.631579
		-0.11		0.318889		-0.235				0		0.318889		0.02							0	0	0.0183333		0.0616667	0.0122222	0.0183333				-0.035		0.257778							6	0.733089				5	2.2069	1.11828	0.70798
		-0.273333		0.173333		0.075				0		0.336667		0.113333							0.0916667	0	0.0566667		0.0183333	0	0				-0.0972222		-0.149444							7	1.04965				6	0	0.946237	0.977929
		0.0333333		0.161111		0				0.0333333		0.334444		0							0.0483333	0	0		0	0	0						0.125556							8	0.966345				7	1.10345	1.35484	3.73854
		-0.04		0.0344444		-0.109444				0.0166667		0.0344444		0.0222222											0	0	0						-0.0111111							9	0.849717				8	0.551724	1.24731	0.779287
		-0.201667		0.0705556		-0.0638889				0		0.112222		0.0511111																			0.0488889							10	0.433189				9	0.551724	1.09677	0.988115
		0.0133333		-0.00611111		-0.105				0.0133333		0.0122222		0																			-0.0488889							11	1.11629				10	0	0.55914	0.565365
		0.0266667		0.0511111		-0.165				0.0833333		0.0511111		0							Figure 2D												0.00277778												11	0	1.44086	0.774194
		-0.0638889		0.0572222						0.0911111		0.132222									Freezing time during ON (%)
		-0.08		0.0444444						0.0266667		0.0444444									CTRL		eOPN3								Figure 2G									Figure 3I
				0.256111								0.381111									0		0								Freezing time during ON (%)									Intervals	Firing rate (Hz)
				0.0866667								0.493333									0		0								CTRL		ArchT							0	12.5458
				0.282778								0.474444									0.0311111		0								0.0477778		0.304444							1	3.63212
																					0.0111111		0								0		0.186667							2	8.94702
																					0.0577778		0								0.0333333		0.74							3	4.59847
																					0		0.0122222								0.0666667		0.103333							4	11.2296
																					0		0								0		0.331111							5	4.83172
		Figure 1G								Figure 1I											0		0								0.111111		0.258889							6	10.2466
		str. Granulosum cFos+ (x100 cells/mm2)								Freezing time(%)													0										0.168889							7	8.63046
		non inhibted		inhibited						CTRL		hM4Di																					0.0355556							8	10.4132
		220.391		316.642						0.122222		0.178889																					0.0688889							9	6.74775
		223.496		286.585						0.0366667		0.177778																					0.0111111							10	13.5955
		292.486		423.435						0.284444		0.0411111																					0.157778							11	5.79807
		452.174		470.14						0.382222		0.0522222
		139.645		394.897						0.355556		0.106667
		458.388		475.078						0.223333		0
										0.09		0
										0.218889		0.0366667
										0.255556		0.128889
										0.344444		0.104444
										0.364444		0.0522222
										0.493333
	S1 FIGURE																									S2 FIGURE																					S4 FIGURE
		S1A Fig																									S2B Fig					S2C Fig
		Freezing time (%)																									Freezing time (%)					Freezing time (%)																Figure S4B
		CTRL								eOPN3								eOPN3									shift.		align.			shift.		align.														Dentate spike amplitude (mV)	Depth (mm)
		1st min	2nd min	3rd min	4th min	5th min	6th min	7th min		1st min	2nd min	3rd min	4th min	5th min	6th min	7th min		1st min	2nd min	3rd min	4th min	5th min	6th min	7th min			0		0.109388			0.0549373		0.450295														-1093.77	0
		0	0.07	0	0	0	0	0		0.12	0.0666667	0.0366667	0.103333	0.31	0.106667	0		0.25	0	0.183333	0	0.0366667	0	0			0.0126715		0.0265141			0.0701931		0.555038														-1365.68	30
		0.22	0	0	0	0	0	0		0	0	0.263333	0.53	0.163333	0.106667	0		0.186667	0.323333	0.00333333	0	0.0566667	0	0.0333333			0		0.113924			0.132952		0.601944														-1256.99	60
		0.463333	0.0833333	0	0	0	0	0		0.0466667	0.28	0.153333	0.503333	0.35	0.183333	0.236667		0.0333333	0.0433333	0.0533333	0.286667	0	0	0			0.0413976		0.0690292			0.120643		0.278012														-995.667	90
		0	0	0	0	0.1	0	0		0.153333	0.193333	0.34	0.176667	0.486667	0.0933333	0.536667		0	0	0	0	0	0	0			0.0385136		0.0602271			0.157471		0.62678														-655.863	120
		0.0333333	0.08	0.05	0	0	0.04	0		0	0	0.0333333	0.0733333	0	0	0.0333333		0.263333	0	0.0666667	0	0	0	0.0333333			0.0618871		0.0417743			0.0996586		0.156697														-180.068	150
		0.206667	0.196667	0	0	0	0	0		0.0366667	0.0466667	0.14	0.126667	0.07	0.0333333	0		0.0333333	0.196667	0.0366667	0.08	0.0366667	0.0766667	0			0.0646534		0.591916			0.259492		0.467732														415.933	180
		0	0	0	0.04	0	0	0.113333		0	0.0366667	0	0	0.0366667	0	0		0.173333	0.0366667	0	0	0	0.0466667	0.06			0.0139658					0.0115642																724.229	210
		0.0766667	0.0366667	0	0	0.25	0	0.0333333		0	0	0.116667	0.0366667	0	0	0		0.256667	0.0733333	0	0	0	0	0																								952.135	240
		0.266667	0.0433333	0	0.273333	0	0.04	0		0.15	0	0.323333	0	0.0733333	0.0766667	0											S2D Fig																					1152.67	270
		0.163333	0.05	0	0.08	0	0.113333	0.0666667		0	0	0.0333333	0.0333333	0.0666667	0	0											Freezing time (%)																					1254.79	300
										0.106667	0.143333	0.57	0.4	0.173333	0	0.0733333											Baseline OFF			Baseline ON			Readout OFF			Readout ON			Readout OFF									1304.29	330
										0.333333	0.48	0.666667	0.553333	0.256667	0.116667	0.04											CTRL	eOPN3		CTRL	eOPN3		CTRL	eOPN3		CTRL	eOPN3		CTRL	eOPN3
										0.15	0.233333	0.733333	0.22	0.466667	0.323333	0.0766667											0	0		0	0		0	0.191667		0	0		0	0
																											0	0		0	0		0	0		0	0		0	0
		S1B Fig																									0	0		0.0111111	0		0.121667	0		0.0311111	0		0.0216667	0
		Freezing time (%)																									0	0		0	0		0.06	0		0.0111111	0		0	0
		CTRL			eOPN3			eOPN3																			0	0		0.0378	0		0.06	0		0.0577778	0		0.0316667	0.0183333
		OFF last 30s	ON last 30s		OFF last 30s	ON last 30s		OFF last 30s	ON last 30s																		0	0		0	0		0	0.0616667		0	0.0122222		0.0183333	0.0183333
		0.0733333	0		0.0666667	0		0	0.366667																		0.0133	0		0	0		0.0916667	0.0183333		0	0		0.0566667	0
		0	0		0	0.18		0.246667	0																		0.0122	0		0	0		0.0483333	0		0	0		0	0
		0	0		0.34	0.306667		0.0866667	0																			0			0			0			0			0
		0	0		0.1	0.406667		0	0
		0	0		0	0.0666667		0	0
		0.306667	0		0.0933333	0.146667		0	0																		S2E Fig
		0	0		0.0733333	0		0.0733333	0																		Freezing time (%)
		0	0		0	0.233333		0.146667	0																		Baseline OFF			Baseline ON			Readout OFF			Readout ON			Readout OFF
		0	0		0	0.233333																					CTRL	ArchT		CTRL	ArchT		CTRL	ArchT		CTRL	ArchT		CTRL	ArchT
		0.1	0		0	0																					0	0		0	0		0.245	0.166667		0.0477778	0.304444		0	0.391667
					0.0866667	0.606667																					0	0		0	0		0.31	0.346667		0	0.186667		0.195	0.0616667
					0.46	0.593333																					0	0		0	0		0	0.558333		0.0333333	0.74		0.07	0.621667
					0.226667	0.926667																					0	0		0	0		0.721667	0.02		0.0666667	0.103333		0.0166667	0
																											0	0		0	0		0.035	0.0733333		0	0.331111		0.025	0.163333
																											0	0		0	0		0.208333	0.408333		0.111111	0.258889		0.155	0.0233333
																												0			0			0.0433333			0.168889			0.138333
		S1C Fig																										0			0			0.0466667			0.0355556			0.0183333
		Freezing time (%)																										0			0			0.02			0.0688889			0.0566667
		Baseline OFF				Baseline ON				Readout OFF				Readout ON				Readout OFF										0			0			0.06			0.0111111			0
		CTRL	eOPN3	eOPN3		CTRL	eOPN3	eOPN3		CTRL	eOPN3	eOPN3		CTRL	eOPN3	eOPN3		CTRL	eOPN3	eOPN3								0			0			0.155			0.157778			0.0816667
		0	0	0		0	0	0		0.035	0.0933333	0.125		0	0.15	0.0733333		0	0.0533333	0
		0	0	0		0	0	0		0.11	0	0.255		0	0.318889	0.02		0	0.0533333	0.0166667
		0	0	0		0	0	0.0111		0.273333	0.163333	0.0383333		0	0.336667	0.113333		0	0.21	0							S2F Fig
		0	0	0		0	0	0		0	0.173333	0		0.0333333	0.334444	0		0	0.315	0							Freezing time (%)
		0	0	0		0	0	0		0.0566667	0	0.131667		0.0166667	0.0344444	0.0222222		0.02	0.0166667	0.0166667							CTRL								ArchT
		0	0	0		0	0	0		0.201667	0.0416667	0.115		0	0.112222	0.0511111		0	0.0166667	0.0383333							1st min	2nd min	3rd min	4th min	5th min	6th min	7th min		1st min	2nd min	3rd min	4th min	5th min	6th min	7th min
		0	0	0		0	0	0		0	0.0183333	0.105		0.0133333	0.0122222	0		0.0566667	0	0.0533333							0.456667	0.0333333	0	0.143333	0	0	0		0.123333	0.21	0.12	0.266667	0.526667	0.353333	0.43
		0	0	0		0.0244	0	0.0111		0.0566667	0	0.165		0.0833333	0.0511111	0		0.0166667	0	0							0.53	0.09	0	0	0	0.276667	0.113333		0.58	0.113333	0.216667	0.173333	0.17	0.0566667	0.0666667
		0	0			0	0			0.155	0.075			0.0911111	0.132222			0.02	0.0383333								0	0	0	0	0.1	0.0333333	0.106667		0.46	0.656667	0.783333	0.75	0.686667	0.693333	0.55
		0	0			0	0			0.106667	0			0.0266667	0.0444444			0.09	0								0.796667	0.646667	0.2	0	0	0.0333333	0		0	0.04	0.18	0.0433333	0.0866667	0	0
			0				0				0.125				0.381111				0.0366667								0.0333333	0.0366667	0	0	0	0.05	0		0.113333	0.0333333	0.2	0.47	0.323333	0.106667	0.22
			0				0				0.406667				0.493333				0.0783333								0.203333	0.213333	0.08	0.213333	0.04	0.13	0.18		0.476667	0.34	0.383333	0.223333	0.17	0	0.0466667
			0				0				0.191667				0.474444				0.2																0.04	0.0466667	0.0333333	0.08	0.393333	0.04	0.236667
																																			0.0933333	0	0.0333333	0.0333333	0.04	0.0366667	0
																																			0	0.04	0	0.113333	0.0933333	0.0333333	0.08
																																			0.08	0.04	0	0.0333333	0	0	0
		S1D Fig											S1E Fig																						0.133333	0.176667	0.273333	0.0933333	0.106667	0.0466667	0.116667
		Freezing time (%)											Freezing time (%)
		eOPN3					eOPN3						1st min		2nd min		3rd min
		Readout OFF	Readout ON	Readout OFF	B Env.		Readout OFF	Readout ON	Readout OFF	B Env.			CTRL	hM4Di	CTRL	hM4Di	CTRL	hM4Di
		0.158889	0.132222	0.0444444	0.29		0.203333	0.0733333	0	0.704444			0.176667	0.04	0.136667	0.273333	0.0533333	0.223333
		0.0111111	0.0444444	0	0.34		0.263333	0.02	0.0111111	0.562222			0.11	0.0366667	0	0.156667	0	0.34
		0.12	0.381111	0.0244444	0.433333		0.143333	0.113333	0	0.445556			0.183333	0	0.31	0.0366667	0.36	0.0866667
		0.418889	0.493333	0.0788889	0.52		0.0366667	0	0	0.215556			0.276667	0.0333333	0.47	0	0.4	0.123333
		0.275556	0.474444	0.133333	0.628889		0.297778	0.0222222	0.0111111	0.678889			0.43	0.0666667	0.35	0.0733333	0.286667	0.18
							0.25	0.0511111	0.0255556	0.765556			0.15	0	0.28	0	0.24	0
							0.132222	0	0.0955556	0.122222			0.0833333	0	0.08	0	0.106667	0
							0.243333	0	0	0.364444			0.0666667	0	0.446667	0.0333333	0.143333	0.0766667
													0	0	0.35	0.25	0.416667	0.136667
													0.04	0	0.51	0.143333	0.45	0.17
													0.293333	0.0433333	0.456667	0.07	0.343333	0.0433333
													0.526667		0.58		0.37
